# Supplementary material for: Robust Asymmetric Localization of Planar Polarity Proteins Is Associated with Organization into Signalosome-like Domains of Variable Stoichiometry
Source: Cell Rep. 2016 Dec 6;17(10):2660–71. doi: 10.1016/j.celrep.2016.11.021 (PMC5177602; doi:10.1016/j.celrep.2016.11.021)
Supplement: Data S1. MATLAB Scripts, Related to Experimental Procedures — MATLAB scripts for measuring mean puncta intensity, mean intensity on proximo-distal versus lateral membranes, and polarity. [file mmc2.zip]

Archive with 16 entries (13 files):
- MATLAB scripts/
- MATLAB scripts/.DS_Store
- __MACOSX/
- __MACOSX/MATLAB scripts/
- __MACOSX/MATLAB scripts/._.DS_Store
- MATLAB scripts/Icon
- __MACOSX/MATLAB scripts/._Icon
- MATLAB scripts/Notes on MATLAB scripts.doc
- __MACOSX/MATLAB scripts/._Notes on MATLAB scripts.doc
- MATLAB scripts/PD_vs_lateral_intensity.m
- __MACOSX/MATLAB scripts/._PD_vs_lateral_intensity.m
- MATLAB scripts/Polarity.m
- __MACOSX/MATLAB scripts/._Polarity.m
- MATLAB scripts/Puncta_defined_area.m
- __MACOSX/MATLAB scripts/._Puncta_defined_area.m
- __MACOSX/._MATLAB scripts
