# Supplementary material for: Robust Asymmetric Localization of Planar Polarity Proteins Is Associated with Organization into Signalosome-like Domains of Variable Stoichiometry
Source: Cell Rep. 2016 Dec 6;17(10):2660–71. doi: 10.1016/j.celrep.2016.11.021 (PMC5177602; doi:10.1016/j.celrep.2016.11.021)
Supplement: Data S1. MATLAB Scripts, Related to Experimental Procedures — MATLAB scripts for measuring mean puncta intensity, mean intensity on proximo-distal versus lateral membranes, and polarity. [file mmc2.zip › MATLAB scripts/PD_vs_lateral_intensity.m]

% Robust Asymmetric Localisation of Planar Polarity Proteins Is Associated with Organisation into
% Signalosome-like Domains of Variable Stoichiometry
% Helen Strutt, Jessica Gamage and David Strutt
% Cell Reports (2016)

% PD_vs_lateral_intensity

% This script is a variant of the polarity script, for comparing intensities of proximal-distal versus lateral junctions.
% Proximal-distal junctions are defined as those that give maximum asymmetry.
% A slightly different method is used to identify maximum asymmetry. 
% Polarity data is also included in the output.

% The script expects to open a folder of images, which is located using a pop-up dialogue box. 
% Images can be 8-bit or 16-bit, but must be single colour, single images
% (not a stack or multichannel image).
% Images should be TIFFS (.tif file extension).

% A membrane mask must also be imported.
% Membrane masks are made in Packing Analyser.
% Packing analyser creates a folder with the same name as the image (minus the file extension).
% The membrane mask is the file named "handCorrection.png".
% The folder containing the mask must be inside the folder of images.
% The radius of the membrane mask is set at 5 pixels, but this may need to be altered,
% depending on the resolution of the image.

% In order to run, this script requires the following addtional MATLAB function:-
% dlmcell
% http://uk.mathworks.com/matlabcentral/fileexchange/25387-write-cell-array-to-text-file/content/dlmcell.m

% *** CHANGE THIS VALUE TO FILE EXTENSION OF IMAGE FILES FOR PROCESSING ***
fileext = '.tif';

% *** DEFINE DESIRED RADIUS OF MEMBRANE MASK IN PIXELS***
maskradius = 4;

% *** DEFINE BACKGROUND ***
background = 0;

% *** ASK WHETHER SHOULD SUBTRACT BACKGROUND
subtractbackground = questdlg(strcat('Subtract background?'), 'Settings','Yes','No','Yes');

if strcmp(subtractbackground, 'Yes')    
    parameters = inputdlg({'Enter background value:'},'Background',1,{num2str(background)});

    % *** REDEFINE BACKGROUND ***
    background = str2num(parameters{1});
else
    parameters{1} = num2str(background);
end

% Define output array as 1x9 cell, with background in first row
output = {'Background subtracted', parameters, '', '', '', '', '', '', ''};

% Setup column headings in output array
output = [output; {'File','PD intensity','lateral intensity','mean polarity','polarity std', 'mean angle','angle std','mean vector angle', 'mean vector polarity'}];

settings = strcat('Using settings: background = ',num2str(background));
disp(settings);

% Get list of filenames in directory
filedir = uigetdir();
files = dir(strcat(filedir,'/*', fileext));

% Time the process
tic;

for k = 1:numel(files)
    
    image_file_path = strcat(filedir,'/',files(k) .name);
    mask_file_path = strrep(strcat(filedir,'/',files(k) .name), fileext, '/handCorrection.png');

    % Read files
    image_file = imread(image_file_path);
    mask_file = imread(mask_file_path);
    
    filename = files(k) .name;
    
    % SUBTRACT BACKGROUND AND CORRECT NON-NEGATIVE VALUES
    image_file_corrected = image_file - background;
    % Remove negative values
    image_file_corrected(image_file_corrected<0) = 0;

    %crop edges since packing analyzer leaves a white border on the mask
    %note: I2=imcrop(I,rect) crops image I, rect is position vector [xmin,
    %ymin, width, height] which defines the crop area
    
    [image_height, image_width, ~] = size(image_file_corrected);
    rect = [2,2,image_width-4, image_height-4];
    image_file_corrected = imcrop(image_file_corrected, rect);
    
    %add a black border of size 'border' to image
    border = 10;
    image_file_corrected = padarray(image_file_corrected,[border, border]);

    % Process mask to clean up
    
    clean_mask = rgb2gray(mask_file);
    clean_mask = logical(clean_mask);
    clean_mask = imcrop(clean_mask, rect); %crop edges of mask file
    clean_mask = padarray(clean_mask,[border, border]); %add border to mask file
    clean_mask = imclearborder(clean_mask);
    clean_mask = imdilate(clean_mask, strel('disk', 5, 0));
    clean_mask = bwmorph(clean_mask, 'diag');
    clean_mask = bwmorph(clean_mask, 'thin', Inf);
    clean_mask = bwmorph(clean_mask, 'spur', Inf);
    
    % Redilate, to ensure cells appear as separate objects, and define cytoplasm
    fat_mask = imdilate(clean_mask, strel('disk', maskradius, 0));

    % Create inverse cytoplasmic mask
    
    cells = imfill(fat_mask, 'holes');
    cells = cells & ~fat_mask;
    cells = bwmorph(cells, 'clean');
    
    % Detect cells and find centroids
    CELLS = bwconncomp(cells);
    CENTRES = regionprops(CELLS,'Centroid');
    % n.b. regionprops returns Centroid coordinates as x, y
    
    % Get number of cells, and select one to process
    number_of_cells = CELLS.NumObjects;

    % define array to store max intensity rations and angles for each cell and
    % absolute mamiximum intensity values and intensities at 90 degrees
    cell_by_cell_results = zeros(number_of_cells, 4);
    
    % start loop to process all of cells

    for current_cell = 1:number_of_cells;
        
        % Generate binary image containing only this cell
        current_cell_image = bwselect(cells, CENTRES(current_cell).Centroid(1), CENTRES(current_cell).Centroid(2), 4);
        
        % Find perimeter, dilating cell first to compensate for using "fat_mask"
        current_cell_image2 = imdilate(current_cell_image, strel('disk', maskradius, 0));
        % Subtract cytoplasm from current cell to leave single cell membrane mask
        current_cell_mask = imsubtract(current_cell_image2, current_cell_image);
        
        % Find all non-zero points in mask and convert to matrix with x in column 2
        % and y in column 3
        [y,x] = find(current_cell_mask);
        points = length(x);
        xy = sortrows([x,y],2);
        cell_by_cell_array = [(1:points)',xy];

        % points = number of points in mask (rows in the matrix)
        
        % Add 2 columns at end of array for angle and intensity
        % Convert to int16 (16 bit signed integer)
        cell_by_cell_array = [cell_by_cell_array zeros(size(cell_by_cell_array,1),2)];

        for i=1:points;
            
            % get angle in degrees (n.b. 0° is East, 90° is North, 180° is West)
            
            % substract centroid from point of interest to get lengths of opposite
            % and adjacent sides of triangle
            % adjacent = x, opposite = y
            % current_cell_mask coordinates are in order x1 ,y1
            % CENTRES coordinates are in order x2, y2
            % To get correct angles, opp = y1-y2, adj = x1-x2
            adjacent = cell_by_cell_array(i,2) - CENTRES(current_cell).Centroid(1);
            opposite = CENTRES(current_cell).Centroid(2) - cell_by_cell_array(i,3);
            
            % get angle in radians (from -pi to +pi)
            cell_by_cell_array(i,4) = atan2(opposite, adjacent);
            % convert angle to 0-2*pi (as convenient when binning)
            cell_by_cell_array(i,4)= mod((cell_by_cell_array(i,4)+2*pi), 2*pi);
    
            % get pixel intensity from masked image, row(y), column(x)
            cell_by_cell_array(i,5) = image_file_corrected(cell_by_cell_array(i,3), cell_by_cell_array(i,2));
            
        end


        % size(mask_image)
        % Now need to convert angle and intensity stats into a
        % polarity nematic
        
        % First need to bin points at periphery into angle bins, and
        % average intensity per bin, so are looking at a constant measure of
        % polarity for each region of periphery
        
        % Bin by angle
        
        % Define number of bins wanted
        % For simple division of intensities into e.g. AP/DV, bins should be
        % divisible by 4!
        % to get nice angles (i.e. 45 and 90) needs to also be divisible by 6
        bins = 360;
        bin_size = 2*pi/bins;

        % Assign cell array to contain binned data
        binned_data = cell(bins,1);

        for i=1:points;
            
            % assign bin into which this data point falls
            current_bin = floor(cell_by_cell_array(i,4)/bin_size)+1;
            % add intensity value for this bin to cell array element
            binned_data{current_bin} = [binned_data{current_bin} cell_by_cell_array(i,5)];
            
        end

        % Get means of data in each bin n.b. some bins may be empty and return NaN

        for i=1:bins;
            
            binned_data{i} = mean(binned_data{i});
            
        end

        % Convert to matrix for later processing
        binned_data = cell2mat(binned_data);
        
        % Should now have array with binned data with first bin containing values
        % from 0° onwards, moving anticlockwise from due East (i.e. polar
        % coordinates)
        
        
        % Work out angle that gives highest "AP/DV" ratio
        
        % Terminate if not enough bins in multiples of 4
        if mod((bins),4) ~= 0
            disp('Wrong number of bins');
            return;
        end

        sub_bins = bins/4;
        intensity_ratio = zeros(bins/2+1, 4);
        
        % Get ratios and corresponding angle to plot

        for i=1:bins/2+1
            
            % coordinates are polar with East=0° heading anticlockwise
            % thus first bin for i=1 is from ~E-NE/W-SW
    
            % Get values for segments East to North and West to South, ignoring NaN
            EN_WS = [binned_data(1:sub_bins);binned_data((1+2*sub_bins):(3*sub_bins))];
            EN_WS = mean(EN_WS(~isnan(EN_WS)));
            % absolute intensity saved to array
            intensity_ratio(i,3) = EN_WS;
            % Get values for segments North to West and South to East, ignoring NaN
            NW_SE = [binned_data((1+sub_bins):(2*sub_bins));binned_data((1+3*sub_bins):(4*sub_bins))];
            NW_SE = mean(NW_SE(~isnan(NW_SE)));
            % absolute intensity at 90 degree angle saved to array
            intensity_ratio(i,4) = NW_SE;
            % save angle  (0° = East) for measured ratio
            % as take 90° segment from starting point, this will be starting point
            % + 45° (pi/4)
            intensity_ratio(i,1) = (i-1)*bin_size+pi/4;
            % Get ratio for East to North plus West to South/North to West and South to East
            intensity_ratio(i,2) = EN_WS/NW_SE;
            % Cycle top element to bottom (so advance anticlockwise)
            binned_data = circshift(binned_data,-1);
            
        end

        % Get angle that corresponds to max intensity ratio
        % n.b. if multiple angles give identical intensity ratios (unlikely with
        % real data?) then will return first angle
        [max_intensity, row] = max(intensity_ratio(:,2));
        max_angle = intensity_ratio(row,1);
        PD_intensity = intensity_ratio(row,3);
        lateral_intensity = intensity_ratio(row,4);
        
        cell_by_cell_results(current_cell, 2) = max_intensity;
        cell_by_cell_results(current_cell, 1) = mod(max_angle, pi);
        cell_by_cell_results(current_cell, 3) = PD_intensity;
        cell_by_cell_results(current_cell, 4) = lateral_intensity;
        
    end


    % Get mean polarity ratio
    ave_polarity = mean(cell_by_cell_results(:,2),1);
    std_polarity = std(cell_by_cell_results(:,2),0,1);
    
    % Get mean PD and lateral intensities ratio
    ave_PD_intensity = mean(cell_by_cell_results(:,3),1);
    ave_lateral_intensity = mean(cell_by_cell_results(:,4),1);
    
    % Get mean angle, using conventional method to take account of wrap-around
    
    % First put angles into separate array, these should be 0-180°
    anglestoplot = cell_by_cell_results(:, 1);

    % Get average and standard deviation
    ave_angle1 = mean(exp(j*anglestoplot));
    ave_angle1 = atan2(imag(ave_angle1), real(ave_angle1));
    std_angle1 = std(exp(j*anglestoplot));
    
    % Now flip angles to +90° to -90°
    anglestoplot(:) = anglestoplot(:) - floor((anglestoplot(:)+pi/2)/pi)*pi;
    
    % Get average and standard deviation
    ave_angle2 = mean(exp(j*anglestoplot));
    ave_angle2 = atan2(imag(ave_angle2), real(ave_angle2));
    std_angle2 = std(exp(j*anglestoplot));

    % Now take whichever figures give smallest standard deviation
    % n.b. do this to hopefully deal with problem caused by using nematics
    % which is that [15° -15°] is equivalent to [15° 165°], but in one case
    % mean is 0° with small s.d. and other mean is 90° with large s.d.
    % By choosing dataset with smallest s.d. should get most representative
    % numbers
    if std_angle1 > std_angle2
        ave_angle = ave_angle2;
        std_angle = std_angle2;
    else
        ave_angle = ave_angle1 - floor((ave_angle1+pi/2)/pi)*pi; % Convert to -90 to +90
        std_angle = std_angle1;
    end

    % Also calculate vector average angle and polarity (this won't give s.d.)
    
    % First flip angles to +90° to -90° if this gives smallest s.d.
    if std_angle1 > std_angle2
        cell_by_cell_results(:, 1) = cell_by_cell_results(:, 1) - floor((cell_by_cell_results(:, 1)+pi/2)/pi)*pi;
    end

    cartesian_cords = zeros(number_of_cells, 2);
    [cartesian_cords(:, 1), cartesian_cords(:, 2)] = pol2cart(cell_by_cell_results(:, 1), cell_by_cell_results(:, 2));
    ave_cords = mean(cartesian_cords, 1);
    [vect_angle vect_polarity] = cart2pol(ave_cords(1), ave_cords(2));
    
    if vect_angle > pi/2
        vect_angle = vect_angle - floor((vect_angle+pi/2)/pi)*pi; % Convert to -90 to +90
    end

    % ADD DATA TO OUTPUT ARRAY, including file name
    mean_PD_intensity = num2str(abs(ave_PD_intensity));
    mean_lateral_intensity = num2str(abs(ave_lateral_intensity));
    mean_polarity = num2str(abs(ave_polarity));
    polarity_std = num2str(std_polarity);
    mean_angle = num2str(ave_angle*180/pi);
    angle_std = num2str(std_angle*180/pi);
    mean_vector_angle = num2str(vect_angle*180/pi);
    mean_vector_polarity = num2str(abs(vect_polarity));
    
    output = [output; {filename, mean_PD_intensity, mean_lateral_intensity, mean_polarity, polarity_std, mean_angle, angle_std, mean_vector_angle, mean_vector_polarity}];

end

% *** Write output array to csv file ***
[pathstr, filename, ext] = fileparts(filedir);
dlmcell(strcat(filedir, '/', filename,'.csv'), output, ',');


% End timer.

toc


        


   
