# Supplementary material for: Robust Asymmetric Localization of Planar Polarity Proteins Is Associated with Organization into Signalosome-like Domains of Variable Stoichiometry
Source: Cell Rep. 2016 Dec 6;17(10):2660–71. doi: 10.1016/j.celrep.2016.11.021 (PMC5177602; doi:10.1016/j.celrep.2016.11.021)
Supplement: Data S1. MATLAB Scripts, Related to Experimental Procedures — MATLAB scripts for measuring mean puncta intensity, mean intensity on proximo-distal versus lateral membranes, and polarity. [file mmc2.zip › MATLAB scripts/Polarity.m]

% Robust Asymmetric Localisation of Planar Polarity Proteins Is Associated with Organisation into
% Signalosome-like Domains of Variable Stoichiometry
% Helen Strutt, Jessica Gamage and David Strutt
% Cell Reports (2016)

% Polarity

% This script is for measuring asymmetric localisation.

% The script expects to open a folder of images, which is located using a pop-up dialogue box. 
% Images can be 8-bit or 16-bit, but must be single colour, single images
% (not a stack or multichannel image).
% Images should be TIFFS (.tif file extension).

% A membrane mask must also be imported.
% Membrane masks are made in Packing Analyser.
% Packing analyser creates a folder with the same name as the image (minus the file extension).
% The membrane mask is the file named "handCorrection.png".
% The folder containing the mask must be inside the folder of images.
% The radius of the membrane mask is set at 3 pixels, but this may need to be altered,
% depending on the resolution of the image.

% Saving cell-by-cell angle data for each image, rose plots and nematics is optional
% The output file contains:-
% Mean polarity and polarity std (average polarity magnitude and standard deviation)
% Mean angle and angle std (average polarity angle and standard deviation)
% Mean vector angle
% Mean vector polarity

% In order to run, this script requires the following addtional MATLAB function:-
% dlmcell
% http://uk.mathworks.com/matlabcentral/fileexchange/25387-write-cell-array-to-text-file/content/dlmcell.m


% *** CHANGE THIS VALUE TO FILE EXTENSION OF IMAGE FILES FOR PROCESSING ***
fileext = '.tif';

% *** DEFINE BACKGROUND ***
background = 0;

% *** ASK WHETHER SHOULD SUBTRACT BACKGROUND
subtractbackground = questdlg(strcat('Subtract background?'), 'Settings','Yes','No','Yes');

% *** ASK WHETHER cell-by-cell data should be exported
cellbycelldata = questdlg(strcat('Cell-by-cell data as a .csv file?'), 'Outputs','Yes','No','Yes');

% *** ASK WHETHER rose plot and nematics should be exported
plots = questdlg(strcat('Output plots of data?'), 'Outputs','Yes','No','Yes');

if strcmp(subtractbackground, 'Yes')    
    parameters = inputdlg({'Enter background value:'},'Background',1,{num2str(background)});

    % *** REDEFINE BACKGROUND ***
    background = str2num(parameters{1});
else
    parameters{1} = num2str(background);
end

% Define output array as 1x7 cell, with background in first row
output = {'Background subtracted', parameters, '', '', '', '', ''};

% Setup column headings in output array
output = [output; {'File','mean polarity','polarity std', 'mean angle','angle std','mean vector angle', 'mean vector polarity'}];

settings = strcat('Using settings: background = ',num2str(background));
disp(settings);

% Get list of filenames in directory
filedir = uigetdir();
files = dir(strcat(filedir,'/*', fileext));

% Time the process
tic;

for k = 1:numel(files)
    
    image_file_path = strcat(filedir,'/',files(k) .name);
    mask_file_path = strrep(strcat(filedir,'/',files(k) .name), fileext, '/handCorrection.png');

    % Read files
    image_file = imread(image_file_path);
    mask_file = imread(mask_file_path);
    
    filename = files(k) .name;
    
    % SUBTRACT BACKGROUND AND CORRECT NON-NEGATIVE VALUES BEFORE
    % STRETCHING IMAGE
    image_file_corrected = image_file - background;
    % Remove negative values
    image_file_corrected(image_file_corrected<0) = 0;


    % Stretch image so can easily detect polarity
    stretched_image = imadjust(image_file_corrected, stretchlim(image_file, [0.001 0.999]));
    
    % Scale down to 8-bit, if currently 16-bit
    
    if isa(stretched_image, 'uint16')
        stretched_image = 0.00391 .* stretched_image;
        stretched_image = uint8(stretched_image);
    end

    %crop edges since packing analyzer leaves a white border on the mask
    %note: I2=imcrop(I,rect) crops image I, rect is position vector [xmin,
    %ymin, width, height] which defines the crop area
    
    [image_height, image_width, ~] = size(stretched_image);
    rect = [2,2,image_width-4, image_height-4];
    stretched_image = imcrop(stretched_image, rect);
    
    %add a black border of size 'border' to image
    border = 10;
    stretched_image = padarray(stretched_image,[border, border]);
    
    % Display stretched image
    if strcmp(plots, 'Yes')
        figure, imshow(stretched_image);
        % Hold, so can plot on angles and polarities
        hold on;
    end
    % Process mask to clean up

    clean_mask = rgb2gray(mask_file);
    clean_mask = logical(clean_mask);
    clean_mask = imcrop(clean_mask, rect); %crop edges of mask file
    clean_mask = padarray(clean_mask,[border, border]); %add border to mask file
    clean_mask = imclearborder(clean_mask);
    clean_mask = imdilate(clean_mask, strel('disk', 5, 0));
    clean_mask = bwmorph(clean_mask, 'diag');
    clean_mask = bwmorph(clean_mask, 'thin', Inf);
    clean_mask = bwmorph(clean_mask, 'spur', Inf);
    
    % Redilate, to ensure cells appear as separate objects
    fat_mask = imdilate(clean_mask, strel('disk', 1, 0));

    % Create inverse cytoplasmic mask
    
    cells = imfill(fat_mask, 'holes');
    cells = cells & ~fat_mask;
    cells = bwmorph(cells, 'clean');
    
    % Detect cells and find centroids
    CELLS = bwconncomp(cells);
    CENTRES = regionprops(CELLS,'Centroid');
    % n.b. regionprops returns Centroid coordinates as x, y
    
    % Get number of cells, and select one to process
    number_of_cells = CELLS.NumObjects;

    % define array to store max intensity rations and angles for each cell
    cell_by_cell_results = zeros(number_of_cells, 2);
    
    % start loop to process all of cells

    for current_cell = 1:number_of_cells;
        
        % Generate binary image containing only this cell
        current_cell_image = bwselect(cells, CENTRES(current_cell).Centroid(1), CENTRES(current_cell).Centroid(2), 4);
        
        % Display current cell
        % figure, imshow(current_cell_image);

        % Find perimeter, dilating cell first to compensate for using "fat_mask"
        current_cell_image = imdilate(current_cell_image, strel('disk', 2, 0));
        
        % Extract perimeter using bwboundary
        current_cell_boundary = bwboundaries(current_cell_image);
        % Convert to array
        current_cell_boundary = cell2mat(current_cell_boundary);
        % n.b. bwboundaries returns coordinates as row, column i.e. y, x
        % i.e. current_cell_boundary(i,1) = y coordinate of pixel i, (i,2) = x
        
        if strcmp(plots, 'Yes')
            % Plot boundary being used on image, for reference
            scatter(current_cell_boundary(:, 2), current_cell_boundary(:, 1),'.', 'c');
        end

        % Get number of points around periphery:
        points = size(current_cell_boundary,1);
        
        % Preallocate array to save processing time:
        stats = zeros(points,2);
        
        % Create circular filter of desired radius
        % radius of 1 creates filter, 0.0788, 0.04566, 0.0788; 0.4566, 1, 0.4566;
        % 0.0788, 0.04566, 0.0788
        % radius of 2 ~ 0, 0.2, 0.5, 0.2, 0; 0.2, 1, 1, 1, 0.2; 0.5, 1, 1, 1, 0.5;
        % 0.2, 1, 1, 1, 0.2; 0, 0.2, 0.5, 0.2, 0
        % radius of 3 gives similar mask 7 pixels in radius with middle row of:
        % 0.5, 1, 1, 1, 1, 1, 0.5
        % radius = 3 is most robust to errors in drawing cell outlines
        radius = 3;

        % fspecial "disc" creates cirucular averaging filter
        circular_mask = fspecial('disk',radius);
        % Normalise values, so centre of mask is 100% intensity
        circular_mask = circular_mask/max(max(circular_mask));
        size(circular_mask);
        
        % Get size of main image to ensure stay within bounds
        %  n.b. use the image with the extra black border as template here
        ydim = size(stretched_image, 1);
        xdim = size(stretched_image, 2);
        % Preallocate array to use as image mask
        mask_image = zeros(ydim, xdim, 'uint8');
        size(mask_image);
        size(stretched_image);
        

        for i=1:points;
            
            % get angle in degrees (n.b. 0° is East, 90° is North, 180° is West)
            
            % substract centroid from point of interest to get lengths of opposite
            % and adjacent sides of triangle
            % adjacent = x, opposite = y
            % current_cell_boundary coordinates are in order y2 ,x2
            % CENTRES coordinates are in order x1, y2
            % To get correct angles, opp = y1-y2, adj = x2-x1
            adjacent = current_cell_boundary(i,2) - CENTRES(current_cell).Centroid(1);
            opposite = CENTRES(current_cell).Centroid(2) - current_cell_boundary(i,1);
    
            % get angle in radians (from -pi to +pi)
            stats(i,1) = atan2(opposite, adjacent);
            % convert angle to 0-2*pi (as convenient when binning)
            stats(i,1)= mod((stats(i,1)+2*pi), 2*pi);
            
            % Centre circular mask on a point on periphery:
            
            % Define square within image where will place mask
            x1 = current_cell_boundary(i,2)-radius;
            y1 = current_cell_boundary(i,1)-radius;
            if x1<1
                x1=1;
            end
            if y1<1
                y1=1;
            end
            x2 = x1+2*radius;
            y2 = y1+2*radius;
            if x2>xdim
                x2=xdim;
            end
            if y2>ydim
                y2=ydim;
            end
            size(mask_image(y1:y2,x1:x2));
            mask_image(y1:y2,x1:x2) = circular_mask;
            
    
            % mask image
            masked_image = stretched_image.*mask_image;
            
            % get sum of pixel intensities from masked image
            stats(i,2) = sum(masked_image(:));
            
            % re-zero mask_image
            mask_image(y1:y2,x1:x2) = 0;
            
        end
        
        % size(mask_image)
        % Now need to convert angle and intensity stats into a
        % polarity nematic
        
        % First need to bin points at periphery into angle bins, and
        % average intensity per bin, so are looking at a constant measure of
        % polarity for each region of periphery
        
        % Bin by angle

        % Define number of bins wanted
        % For simple division of intensities into e.g. AP/DV, bins should be
        % divisible by 4!
        % to get nice angles (i.e. 45 and 90) needs to also be divisible by 6
        bins = 360;
        bin_size = 2*pi/bins;
        
        % Assign cell array to contain binned data
        binned_data = cell(bins,1);
        
        for i=1:points;
            
            % assign bin into which this data point falls
            current_bin = floor(stats(i,1)/bin_size)+1;
            % add intensity value for this bin to cell array element
            binned_data{current_bin} = [binned_data{current_bin} stats(i,2)];
            
        end

        % Get means of data in each bin n.b. some bins may be empty and return NaN
        
        for i=1:bins;
            
            binned_data{i} = mean(binned_data{i});
            
        end

        % Convert to matrix for later processing
        binned_data = cell2mat(binned_data);
        
        % Should now have array with binned data with first bin containing values
        % from 0° onwards, moving anticlockwise from due East (i.e. polar
        % coordinates)
        
        
        % Work out angle that gives highest "AP/DV" ratio
        
        % Terminate if not enough bins in multiples of 4
        if mod((bins),4) ~= 0
            disp('Wrong number of bins');
            return;
        end

        sub_bins = bins/4;
        intensity_ratio = zeros(bins/2+1, 2);
        
        % Get ratios and corresponding angle to plot
        
        for i=1:bins/2+1
    
            % coordinates are polar with East=0° heading anticlockwise
            % thus first bin for i=1 is from ~E-NE/W-SW
            
            % Get values for segments East to North and West to South, ignoring NaN
            EN_WS = [binned_data(1:sub_bins);binned_data((1+2*sub_bins):(3*sub_bins))];
            EN_WS = mean(EN_WS(~isnan(EN_WS)));
            % Get values for segments North to West and South to East, ignoring NaN
            NW_SE = [binned_data((1+sub_bins):(2*sub_bins));binned_data((1+3*sub_bins):(4*sub_bins))];
            NW_SE = mean(NW_SE(~isnan(NW_SE)));
            % save angle  (0° = East) for measured ratio
            % as take 90° segment from starting point, this will be starting point
            % + 45° (pi/4)
            intensity_ratio(i,1) = (i-1)*bin_size+pi/4;
            % Get ratio for East to North plus West to South/North to West and South to East
            intensity_ratio(i,2) = EN_WS/NW_SE;
            % Cycle top element to bottom (so advance anticlockwise)
            binned_data = circshift(binned_data,-1);
            
        end

        % Get angle that corresponds to max intensity ratio
        % n.b. if multiple angles give identical intensity ratios (unlikely with
        % real data?) then will return first angle
        [max_intensity, row] = max(intensity_ratio(:,2));
        max_angle = intensity_ratio(row,1);
        
        cell_by_cell_results(current_cell, 2) = max_intensity;
        cell_by_cell_results(current_cell, 1) = mod(max_angle, pi);
        
        % Now plot corresponding nematics on cell image

        % Convert polar coordinates (angle and length) to Cartesian
        [x y] = pol2cart(max_angle, max_intensity*8);
        x1 = CENTRES(current_cell).Centroid(1);
        x2 = x1 + x ;
        x3 = x1 - x ;
        y1 = CENTRES(current_cell).Centroid(2);
        y2 = y1 - y;
        y3 = y1 + y;
        
        % Following line writes number of cell on image (for trouble shooting)
        % text(x1-10, y1, num2str(current_cell), 'FontSize', 24, 'Color', [1 1 0]);
        if strcmp(plots, 'Yes')
            % Following line plots red line to indicate polarity nematic
            plot([x2 x3],[y2 y3],'LineWidth',2,'Color',[1 0 0]);
        end

    end
    
    % Get mean polarity ratio
    ave_polarity = mean(cell_by_cell_results(:,2),1);
    std_polarity = std(cell_by_cell_results(:,2),0,1);
    
    % Get mean angle, using conventional method to take account of wrap-around

    % First put angles into separate array, these should be 0-180°
    anglestoplot = cell_by_cell_results(:, 1);
    
    % Get average and standard deviation
    ave_angle1 = mean(exp(j*anglestoplot));
    ave_angle1 = atan2(imag(ave_angle1), real(ave_angle1));
    std_angle1 = std(exp(j*anglestoplot));
    
    % Now flip angles to +90° to -90°
    anglestoplot(:) = anglestoplot(:) - floor((anglestoplot(:)+pi/2)/pi)*pi;
    
    % Get average and standard deviation
    ave_angle2 = mean(exp(j*anglestoplot));
    ave_angle2 = atan2(imag(ave_angle2), real(ave_angle2));
    std_angle2 = std(exp(j*anglestoplot));

    % Now take whichever figures give smallest standard deviation
    % n.b. do this to hopefully deal with problem caused by using nematics
    % which is that [15° -15°] is equivalent to [15° 165°], but in one case
    % mean is 0° with small s.d. and other mean is 90° with large s.d.
    % By choosing dataset with smallest s.d. should get most representative
    % numbers
    if std_angle1 > std_angle2
        ave_angle = ave_angle2;
        std_angle = std_angle2;
    else
        ave_angle = ave_angle1 - floor((ave_angle1+pi/2)/pi)*pi; % Convert to -90 to +90
        std_angle = std_angle1;
    end

    % Also calculate vector average angle and polarity (this won't give s.d.)
    
    % First flip angles to +90° to -90° if this gives smallest s.d.
    if std_angle1 > std_angle2
        cell_by_cell_results(:, 1) = cell_by_cell_results(:, 1) - floor((cell_by_cell_results(:, 1)+pi/2)/pi)*pi;
    end

    cartesian_cords = zeros(number_of_cells, 2);
    [cartesian_cords(:, 1), cartesian_cords(:, 2)] = pol2cart(cell_by_cell_results(:, 1), cell_by_cell_results(:, 2));
    ave_cords = mean(cartesian_cords, 1);
    [vect_angle vect_polarity] = cart2pol(ave_cords(1), ave_cords(2));
    
    if vect_angle > pi/2
        vect_angle = vect_angle - floor((vect_angle+pi/2)/pi)*pi; % Convert to -90 to +90
    end

    % ADD DATA TO OUTPUT ARRAY, including file name
    
    mean_polarity = num2str(abs(ave_polarity));
    polarity_std = num2str(std_polarity);
    mean_angle = num2str(ave_angle*180/pi);
    angle_std = num2str(std_angle*180/pi);
    mean_vector_angle = num2str(vect_angle*180/pi);
    mean_vector_polarity = num2str(abs(vect_polarity));

    output = [output; {filename, mean_polarity, polarity_std, mean_angle, angle_std, mean_vector_angle, mean_vector_polarity}];
    
    %text can be written on to the nematic image.
    % text(5, 30, strcat('mean angle = ', mean_angle,' ± ', angle_std), 'FontSize', 24, 'Color', [1 1 0]);
    % text(5, 60, strcat('mean polarity = ', mean_polarity,' ± ', polarity_std), 'FontSize', 24, 'Color', [1 1 0]);
    % text(5, 90, strcat('mean vector angle = ', mean_vector_angle,', mean vector polarity = ', mean_vector_polarity), 'FontSize', 24, 'Color', [1 1 0]);
    if strcmp(plots, 'Yes')
        results_filepath = strcat(filedir,'/',strrep(files(k) .name,fileext, '_pol.jpg'));
        set(gcf,'PaperUnits','centimeters');
        xSize = 80; ySize = 80;
        xLeft = 0; yTop = 0;
        set(gcf,'PaperPosition',[xLeft yTop xSize ySize]);
        
        saveas(gcf, results_filepath, 'jpg');

        % Also make rose plot of polarities (n.b. doesn't take into account magnitudes
        % Seem to have to flip to get correct looking rose plot
        % anglestoplot(:, 1) = -(cell_by_cell_results(:, 1) - floor((cell_by_cell_results(:, 1)+pi/2)/pi)*pi);
        
        % set to 24 bins (i.e. 15° intervals)
        figure, rose(anglestoplot, 24);
        
        results_filepath = strcat(filedir,'/',strrep(files(k) .name,fileext, '_rose.tif'));
        print('-dtiff',results_filepath);
    end

    if strcmp(cellbycelldata, 'Yes');
        
        % *** write cell by cell angledata to a csv file ***
        csvwrite(strcat(filedir, '/', strrep(files(k) .name,fileext,'_cell_by_cell.csv')), anglestoplot);
        
    end


end

% *** Write output array to csv file ***
[pathstr, filename, ext] = fileparts(filedir);
dlmcell(strcat(filedir, '/', filename,'.csv'), output, ',');


% End timer.

toc


        


   
