# Supplementary material for: Robust Asymmetric Localization of Planar Polarity Proteins Is Associated with Organization into Signalosome-like Domains of Variable Stoichiometry
Source: Cell Rep. 2016 Dec 6;17(10):2660–71. doi: 10.1016/j.celrep.2016.11.021 (PMC5177602; doi:10.1016/j.celrep.2016.11.021)
Supplement: Data S1. MATLAB Scripts, Related to Experimental Procedures — MATLAB scripts for measuring mean puncta intensity, mean intensity on proximo-distal versus lateral membranes, and polarity. [file mmc2.zip › MATLAB scripts/Puncta_defined_area.m]

% Robust Asymmetric Localisation of Planar Polarity Proteins Is Associated with Organisation into
% Signalosome-like Domains of Variable Stoichiometry
% Helen Strutt, Jessica Gamage and David Strutt
% Cell Reports (2016)

% Puncta_defined_area

% This script is suitable for measuring puncta intensities of different fluorescent proteins,
% where puncta are expected to be the same size (eg in wild-type tissue).

% The script expects to open a folder of images, which is located using a pop-up dialogue box. 
% Images can be 8-bit or 16-bit, but must be single colour, single images
% (not a stack or multichannel image).
% Images can be in any format opened by the bfopen function.
% The type of image (eg .tif) is specified in a pop-up dialogue box.

% The script offers the choice of detecting puncta in the entire image, or only in membranes.
% To detect puncta only in membranes, a membrane mask must also be imported.
% Membrane masks are made in Packing Analyser.
% Packing analyser creates a folder with the same name as the image (minus the file extension).
% The membrane mask is the file named "handCorrection.png".
% The folder containing the mask must be inside the folder of images.
% The radius of the membrane mask in pixels is user-defined, dependent on the resolution of the image.

% The script searches for a threshold such that a defined proportion of the membrane or cell is puncta.
% Puncta have a minimum size (defined in a dialogue box).
% The proportion of membrane or cell that is puncta can be defined in a dialogue box.
% For pupal wings, defining 10% of membranes (or 2% of the cell) as puncta selects most visible puncta.
% The script searches for the defined threshold until a certain (user-defined) tolerance is acheived.
% We suggest setting tolerance as 1% (eg threshold will be between 9.9 - 10.1)
% If a threshold in this range is not acheived within 100 loops, the script will proceed with the closest threshold found.

% The final mask, and the binary thresholded image are saved to the image folder.
% A csv file is saved to the image folder. This lists the input parameters, and the results:-
% Parea, Pareastd (Mean puncta area and standard deviation)
% Pmean, Pmeanstd (Mean puncta intensity and standard deviation)
% Pmax, Pmaxstd (Maximum puncta intensity and standard deviation)
% Pmin, Pminstd (Maximum puncta intensity and standard deviation)
% Pn (Number of puncta detected
% Carea and Careastd (Mean cytoplasm area and standard deviation)
% Cmean, Cmeanstd, Cmax, Cmaxstd, Cmin, Cminstd (cytoplasm mean, maximum and minimum)
% Cn (number of cytoplasm areas = number of cells)   
% Marea (Membrane area)
% Mmean, Mmax and Mmin (membrane mean, maximum and minimum)
% Mmean-puncta (membrane mean, excluding puncta)

% In order to run, this script requires:-
% Bio-formats MATLAB toolbox
% https://downloads.openmicroscopy.org/bio-formats/5.0.3/
% dlmcell
% http://uk.mathworks.com/matlabcentral/fileexchange/25387-write-cell-array-to-text-file/content/dlmcell.m


% Clear workspace.
clear all
clc

% *** DEFINE PIXEL AREA ***
pixelarea = 1;

% *** DEFINE MINIMAL OBJECT SIZE IN PIXELS ***
minobjectsize = 9;

% *** DEFINE DESIRED RADIUS OF MEMBRANE MASK IN PIXELS***
maskradius = 4;

% *** DEFINE FILE EXTENSION OF IMAGE FILES FOR PROCESSING ***
fileext = '.tif';

% *** DEFINE USE OF MEMBRANE MASK ***
usemask = 'No';

% *** DEFINE DEFAULT STARTING THRESHOLD VALUE ***
thresh = 0.5;

% *** DEFINE DEFAULT TARGET PUNCTA AREA ***
target_area = 0.02;

% *** DEFINE ACCEPTABLE TOLERANCE IN PUNCTA AREA ***
area_tolerance = 0.001;

% *** ASK WHETHER SHOULD USE DEFAULT PARAMETERS ***
usedefault = questdlg(strcat('Use default settings (no membrane mask, pixelarea = ',num2str(pixelarea),', minobjectsize = ', num2str(minobjectsize), 'px, maskradius = ', num2str(maskradius), 'px, fileext = ', fileext,'?)'),'Settings','Yes','No','Yes');

if strcmp(usedefault, 'No');
    parameters = inputdlg({'Enter pixel area:', 'Enter minimum object size (in pixels)', 'Enter membrane mask radius (in pixels):', 'Enter file extension:'},'Parameters',1,{num2str(pixelarea),num2str(minobjectsize),num2str(maskradius),fileext});
    % *** REDEFINE PIXEL AREA ***
    pixelarea = str2num(parameters{1});
    % *** REDEFINE MINIMAL OBJECT SIZE IN PIXELS ***
    minobjectsize = str2num(parameters{2});
    % *** REDEFINE DESIRED RADIUS OF MEMBRANE MASK ***
    maskradius = str2num(parameters{3});
    % *** REDEFINE FILE EXTENSION OF IMAGE FILES FOR PROCESSING ***
    fileext = parameters{4};
    % *** ASK WHETHER WANT TO USE MEMBRANE MASK ***
    usemask = questdlg('Use membrane mask?','Mask','Yes','No','Yes');
    parameters{5} = usemask;
    
    parameters = parameters';
else
    parameters{1} = num2str(pixelarea);
    parameters{2} = num2str(minobjectsize);
    parameters{3} = num2str(maskradius);
    parameters{4} = fileext;
    parameters{5} = usemask;
end

% *** GET TARGET PUNCTA AREA AND TOLERANCE ***
    targets = inputdlg({'Enter target pixel area (%):', 'Enter acceptable tolerance (� %):'},'Targets',1,{num2str(target_area*100),num2str(area_tolerance*100)});
    parameters{6} = targets{1};
    parameters{7} = targets{2};
    target_area = str2num(targets{1})/100;
    area_tolerance = str2num(targets{2})/100;
  
% Expand parameters array to be same size as output array and add headings
parameters{33} = '';
headings = {'pixelarea', 'minobjectsize', 'maskradius', 'fileext', 'mask', 'target_area', 'tolerance'};
headings{33} = '';

% Setup column headings in output array
output = {'File','Target Area', 'Tolerance', 'Threshold', 'Puncta area', 'Mask area', 'Actual area', 'Tolerance achieved', 'Message', 'Parea', 'Pareastd', 'Pmean', 'Pmeanstd', 'Pmax', 'Pmaxstd', 'Pmin', 'Pminstd', 'Pn', 'Carea', 'Careastd', 'Cmean', 'Cmeanstd', 'Cmax', 'Cmaxstd', 'Cmin', 'Cminstd', 'Cn', 'Marea', 'Mmean', 'Mmax', 'Mmin', 'Mn','MMean-puncta'};

% Record input parameters to output array

output = [headings; parameters; output];

settings = strcat('Using settings: membrane mask = ',usemask, ' , pixelarea = ',num2str(pixelarea),', minobjectsize = ', num2str(minobjectsize), 'px, maskradius = ', num2str(maskradius), 'px, fileext = ', fileext,', Target pixel area (%)= ', num2str(target_area*100), ', Tolerance (%)= ', num2str(area_tolerance*100));
disp(settings);

% Get list of filenames in directory
filedir = uigetdir();
files = dir(strcat(filedir,'/*', fileext));

% Time the processing
tic;

for i = 1:numel(files)

    % Open original image: use bfopen function from Loci Bioformats.
    imdata = bfopen(strcat(filedir,'/',files(i) .name));

    % Image and filepath is in first cell
    imdata = imdata{1};
    % Image is in first array
    originalimage = imdata{1};
    
    %crop edges since packing analyzer leaves a white border on the mask
    %note: I2=imcrop(I,rect) crops image I, rect is position vector [xmin,
    %ymin, width, height] which defines the crop area

    [image_height, image_width, ~] = size(originalimage);
    rect = [2,2,image_width-4, image_height-4];
    originalimage = imcrop(originalimage, rect);

    %add a black border of size 'border' to image
    border = 10;
    originalimage = padarray(originalimage,[border, border]);
    
    % Extract filename, path and extension
    % filepath = imdata{2};
    % [pathstr, filename, ext] = fileparts(filepath);
    filename = files(i) .name;
    
    % *** FILTERIMAGE: stretch and clean-up image ***

    % 1) Linear contrast expansion to stretch brightness range, saturating 
    % top 0.1% and bottom 0.1% of data. Stretches to 16 bits i.e. 0-65535
    filteredimage = imadjust(originalimage, stretchlim(originalimage, [0.001 0.999]));
    % 2) Gentle Gaussian smoothing to even out the noise:
    filteredimage = imfilter(filteredimage, fspecial('Gaussian', 5, 0.75));
    % 3) Median filter to further reduce noise while preserving edges:
    filteredimage = medfilt2(filteredimage, [5 5]);

    % *** Apply membrane mask, if specified, otherwise mask just "black" regions ***

    if  strcmp(usemask, 'Yes')

        % Specify path for Packing Analyzer hand-corrected membrane mask.
        maskpath = strrep(strcat(filedir,'/',files(i) .name), fileext, '/handCorrection.png'); 

        % Need open membrane skeleton file and process before use
        skel = imread(maskpath);
        % dilate, erode to clean up. "radius" is half final thickness
        skel = rgb2gray(skel);
        skel = logical(skel);
        skel = imcrop(skel, rect); %crop edges of mask file
        skel = padarray(skel,[border, border]); %add border to mask fileskel = imclearborder(skel);
        skel = imclearborder(skel);
        skel = imdilate(skel, strel('disk', maskradius, 0));
        skel = bwmorph(skel, 'diag');
        skel = bwmorph(skel, 'thin', Inf);
        skel = bwmorph(skel, 'spur', Inf);
        
        % final dilation to create membrane mask
        mask = imdilate(skel, strel('disk', maskradius, 0));
        % mask filtered image, n.b. converts to binary
        unmasked_regions = filteredimage & mask;

    else

        % mask off any completely black regions (assuming image has been cropped)
        unmasked_regions = im2bw(filteredimage,0);

    end 


    % *** Now search for threshold, based on target puncta area ***

    % Define variables
    thresh = 0.5; % reset threshold to 0.5
    iterations = 1; % count search cycles
    limit = 100; % stop searching if go on too long
    up_or_down = 1; % flag for whether to search above or below
    last_search = 0; % flag to remember direction of previous increment
    increment = 0.2; % size of next search step, set to 2x first step
    outcome = 0; % flag for whether found threshold
    message = ''; % output message to record result

    % Get area of unmasked regions of filtered image
    OBJECTS = bwconncomp(unmasked_regions);
    unmasked_area = regionprops(OBJECTS, 'Area');
    unmasked_area = cell2mat(struct2cell(unmasked_area));
    unmasked_total = sum(unmasked_area(:));

    while up_or_down ~= 0

        % ** Apply current threshold, mask and get relative puncta area **

        binaryimage = im2bw(filteredimage, thresh);
        binaryimage = binaryimage & unmasked_regions;

        % Next lines tidy up remaining puncta map and remove objects below minobjectsize
        binaryimage = bwmorph(binaryimage, 'bridge');
        binaryimage = bwmorph(binaryimage, 'clean');
        binaryimage = imfill(binaryimage, 'holes');
        binaryimage = bwmorph(binaryimage, 'close');
        binaryimage = imfill(binaryimage, 'holes');
        binaryimage = bwareaopen(binaryimage, minobjectsize);

        % Find objects and get total area
        PUNCTA = bwconncomp(binaryimage);
        Parea = regionprops(PUNCTA, 'Area');
        Parea = cell2mat(struct2cell(Parea));
        Pareatotal = sum(Parea(:));

        % Get ratio of puncta area to unmasked image area
        relative_puncta_area = Pareatotal/unmasked_total;

        % ** Test if above, below or on target

        if relative_puncta_area > (target_area + area_tolerance)
            up_or_down = 1; % Need to raise threshold to reduce puncta area
        elseif relative_puncta_area < (target_area - area_tolerance)
            up_or_down = -1; % Need to lower threshold to reduce puncta area
        else
            up_or_down = 0; % Have hit target
            outcome = 1; % set flag to indicate success
            message = strcat('Identified threshold (', num2str(iterations), ' iterations)');
            continue % jump back to start of loop to exit
        end

        % ** If first search, or have overshot, halve increment size **
        if up_or_down ~= last_search
            increment = increment/2;
        end

        % ** Adjust theshold **
        thresh = thresh + (increment * up_or_down);

        % ** Test new threshold within sensible bounds
        if (thresh < (0-increment)) or (thresh > (1+increment))
            up_or_down = 0; % stop searching
            outcome = 0; % failed to find threshold
            message = 'Failed to find threshold in range 0-1';
            continue
        end

        % ** set last_search flag **
        last_search = up_or_down;

        % ** Increment counter **
        iterations = iterations + 1;

        % Need to test if have been searching too long
        if iterations>limit
        up_or_down = 0; % stop searching
            outcome = 0; % failed to find threshold
            message = strcat('Failed to find threshold (', num2str(increment), ' iterations)');
            continue
        end

    end   

    disp(message);

    % *** Get Puncta Stats ***

    if  strcmp(usemask, 'Yes')

        % Create inverse cytoplasmic mask
        cyto = imfill(unmasked_regions, 'holes');
        cyto = cyto & ~unmasked_regions;
        cyto = bwmorph(cyto, 'clean');

        % Get Puncta stats

        PUNCTA = bwconncomp(binaryimage);

        Parea = regionprops(PUNCTA, 'Area');
        Parea = cell2mat(struct2cell(Parea));
        Pareastd = pixelarea * std(Parea(:));
        Parea = pixelarea * mean(Parea(:));

        Pmean = regionprops(PUNCTA, originalimage, 'MeanIntensity');
        Pmean = cell2mat(struct2cell(Pmean));
        Pmeanstd = std(Pmean(:));
        Pmean = mean(Pmean(:));

        Pmax = regionprops(PUNCTA, originalimage, 'MaxIntensity');
        Pmax = cell2mat(struct2cell(Pmax));
        Pmaxstd = std(double(Pmax(:)));
        Pmax = mean(Pmax(:));

        Pmin = regionprops(PUNCTA, originalimage, 'MinIntensity');
        Pmin = cell2mat(struct2cell(Pmin));
        Pminstd = std(double(Pmin(:)));
        Pmin = mean(Pmin(:));

        Pn = PUNCTA.NumObjects;

        % *** Cytoplasm stats: ***

        CYTO = bwconncomp(cyto);

        Carea = regionprops(CYTO, 'Area');
        Carea = cell2mat(struct2cell(Carea));
        Careatotal = pixelarea * sum(Carea(:));
        Careastd = pixelarea * std(Carea(:));
        Carea = pixelarea * mean(Carea(:));

        Cmean = regionprops(CYTO, originalimage, 'MeanIntensity');
        Cmean = cell2mat(struct2cell(Cmean));
        Cmeanstd = std(Cmean(:));
        Cmean = mean(Cmean(:));

        Cmax = regionprops(CYTO, originalimage, 'MaxIntensity');
        Cmax = cell2mat(struct2cell(Cmax));
        Cmaxstd = std(double(Cmax(:)));
        Cmax = mean(Cmax(:));

        Cmin = regionprops(CYTO, originalimage, 'MinIntensity');
        Cmin = cell2mat(struct2cell(Cmin));
        Cminstd = std(double(Cmin(:)));
        Cmin = mean(Cmin(:));

        Cn = CYTO.NumObjects;

        % *** Membrane stats ***
        % Membrane is a single fused object.

        % Create mask for total area of cells and membrane, based on Packing
        % Analyzer skeleton (ensures outer cells only include half shared membrane)
        % membrane = imclearborder(~skel, 4);

        % Substract cytoplasm to give final membrane mask
        % membrane = membrane - cyto; 

        MEMBRANE = bwconncomp(unmasked_regions);

        Marea = regionprops(MEMBRANE, 'Area');
        Marea = cell2mat(struct2cell(Marea));

        Mmean = regionprops(MEMBRANE, originalimage, 'MeanIntensity');
        Mmean = cell2mat(struct2cell(Mmean));

        Mmax = regionprops(MEMBRANE, originalimage, 'MaxIntensity');
        Mmax = double(cell2mat(struct2cell(Mmax)));

        Mmin = regionprops(MEMBRANE, originalimage, 'MinIntensity');
        Mmin = double(cell2mat(struct2cell(Mmin)));

        % Lines below added, to take account of possible multiple objects
        % being present

        Mmean = dot(Marea,Mmean)/sum(Marea(:));
        Marea = pixelarea * sum(Marea(:));
        Mmax = max(Mmax(:));
        Mmin = min(Mmin(:));

        Mn = MEMBRANE.NumObjects;

        Mmean_nonpuncta = ((Marea * Mmean) - (Pareatotal * Pmean))/(Marea-Pareatotal);
        
        stats = [Parea, Pareastd, Pmean, Pmeanstd, Pmax, Pmaxstd, Pmin, Pminstd, Pn, Carea, Careastd, Cmean, Cmeanstd, Cmax, Cmaxstd, Cmin, Cminstd, Cn, Marea, Mmean, Mmax, Mmin, Mn, Mmean_nonpuncta];

    else

        % Get Puncta stats

        PUNCTA = bwconncomp(binaryimage);

        Parea = regionprops(PUNCTA, 'Area');
        Parea = cell2mat(struct2cell(Parea));
        Pareatotal = pixelarea * sum(Parea(:));
        Pareastd = pixelarea * std(Parea(:));
        Parea = pixelarea * mean(Parea(:));

        Pmean = regionprops(PUNCTA, originalimage, 'MeanIntensity');
        Pmean = cell2mat(struct2cell(Pmean));
        Pmeanstd = std(Pmean(:));
        Pmean = mean(Pmean(:));

        Pmax = regionprops(PUNCTA, originalimage, 'MaxIntensity');
        Pmax = cell2mat(struct2cell(Pmax));
        Pmaxstd = std(single(Pmax(:)));
        Pmax = mean(Pmax(:));

        Pmin = regionprops(PUNCTA, originalimage, 'MinIntensity');
        Pmin = cell2mat(struct2cell(Pmin));
        Pminstd = std(single(Pmin(:)));
        Pmin = mean(Pmin(:));

        Pn = PUNCTA.NumObjects;

        stats = [Parea, Pareastd, Pmean, Pmeanstd, Pmax, Pmaxstd, Pmin, Pminstd, Pn];

        % Expand dimensions of stats to fill empty fields in output array
        stats(24) = 0;

    end  

    % *** Add stats to output array, including filename and data on threshold ***
    tolerance_achieved = abs(target_area - relative_puncta_area);
    output = [output; [filename, target_area, area_tolerance, thresh, Pareatotal, unmasked_total, relative_puncta_area, tolerance_achieved, message, num2cell(stats)]];

    % *** Save binary thresholded image to image folder ***
    imwrite(binaryimage, strrep(strcat(filedir,'/',files(i) .name), fileext, '_binary.tif'), 'tif');

    % *** Save mask used to image folder ***
    imwrite(unmasked_regions, strrep(strcat(filedir,'/',files(i) .name), fileext, '_mask.tif'), 'tif');


end

% *** Write output array to csv file ***
[pathstr, filename, ext] = fileparts(filedir);
dlmcell(strcat(filedir, '/', filename,'.csv'), output, ',');

% End timer.
toc
